# Supplementary material for: Salmonella Typhimurium and Pseudomonas aeruginosa Respond Differently to the Fe Chelator Deferiprone and to Some Novel Deferiprone Derivatives
Source: Int J Mol Sci. 2021 Sep 23;22(19):10217. doi: 10.3390/ijms221910217 (PMC8508819; doi:10.3390/ijms221910217)
Supplement: Supplementary file 1 [file ijms-22-10217-s001.zip]

Archive with 1 entries (1 files):
- ijms-1321497-supplementary.pdf
